# Supplementary material for: Greenhouse conditions in lower Eocene coastal wetlands?—Lessons from Schöningen, Northern Germany
Source: PLoS One. 2021 Jan 13;16(1):e0232861. doi: 10.1371/journal.pone.0232861 (PMC7806146; doi:10.1371/journal.pone.0232861)
Supplement: S4 Table — The data have been used for pollen diagram, cluster analysis and NMDS. (XLSX) [file pone.0232861.s004.xlsx]

## Sheet: Tabelle1
Olaf K. Lenz, Walter Riegel, Volker Wilde: Greenhouse conditions in Lower Eocene coastal wetlands? – Lessons from Schöningen, Northern Germany
Palynological data (raw data)
Palyno-Zones	Schö S2 - Sample numbers	Sphagnum-type spores	Leiotriletes spp.	other trilete spores	Laevigatosporites spp.	Verrucatosporites spp.	other monolete spores	Bisaccates	Inaperturate pollen	Monocolpopollenites tranquillus	Dicolpopollis kockeli	Arecipites spp.	other monocolpate pollen	Milfordia incerta	Sparganiaceaepollenites spp.	Emmapollis pseudoemmaensis	Normapolles elements	Thomsonipollis magnificus	Pistillipollenites mcgregorii	Plicapollis pseudoexcelsus	Pompeckjoidaepollenite subhercynicus	Platycaryapollenites spp.	Plicatopollis plicatus group	Triporollenites robustus/rhenanus group	Triatriopollenites bituitus/rurensis group	Momipites punctatus	Interpollis spp.	Pentapollis pentangulus	Labrapollis labraferus	Intratriporopollenites spp.	Subtriporopollenites spp.	other triporate pollen	Alnipollenites verus	Tricolpopollenites liblarensis group	Tricolpopollenites retiformis group	Tricolpopollenites belgicus	Tricolpo(ro)pollenites parmularius	Spinaepollis spinosus	Tricolpopollenites vegetus	Tricolporopollenites cingulum group	Nyssapollenites spp.	Ilexpollenites spp.	Zonocostites ramonae group	Tetracolporopollenites spp.	other Tricolpo(ro)pollenites	Ericipites spp.	Varia	Total
5	S2-16	1	1	1	4	0	0	2	19	1	3	1	2	0	0	0	0	6	0	11	8	2	26	22	0	4	1	1	0	0	0	28	1	45	22	6	12	3	0	2	4	2	0	1	31	1	17	291
	S2-15	0	0	0	2	0	0	12	27	2	0	0	4	0	0	2	1	2	0	14	14	0	21	26	0	5	2	1	1	1	0	21	0	24	29	1	11	1	2	2	4	2	0	0	38	1	17	290
	S2-14	2	2	9	6	1	0	13	93	1	0	1	4	0	0	0	0	6	0	5	12	1	6	12	2	6	3	1	1	2	0	8	1	12	6	4	7	1	0	18	6	0	4	0	20	0	17	293
4	S2-13	95	1	3	6	0	0	6	22	1	0	0	0	7	0	0	26	0	0	1	4	1	3	52	0	15	0	0	0	0	0	11	0	1	1	0	0	0	0	18	0	0	0	0	6	3	15	298
	S2-12	69	1	10	12	1	1	2	6	0	0	0	0	5	0	0	13	0	0	0	3	0	1	81	1	30	1	0	1	0	1	14	3	11	3	0	0	0	0	4	2	1	0	0	6	2	18	303
	S2-11	29	3	3	3	2	0	3	10	0	0	0	0	7	0	0	21	0	0	0	5	4	4	89	0	36	0	0	1	0	1	22	1	6	2	0	0	0	0	15	1	0	1	0	7	2	19	297
	S2-10	93	2	2	1	0	1	1	16	0	0	0	0	8	0	0	8	0	0	1	5	1	5	76	0	17	0	0	0	0	0	10	0	2	2	0	0	0	0	26	0	0	1	0	7	0	15	300
3	S2-9	11	0	2	40	1	0	3	15	0	0	1	3	0	0	0	1	0	0	1	83	0	1	18	0	0	2	0	0	0	1	16	0	22	16	8	1	0	1	20	2	3	0	0	10	1	17	300
	S2-8	112	2	13	21	0	0	1	6	1	0	0	1	0	0	0	2	0	0	0	25	0	3	62	1	0	0	0	0	0	0	12	1	3	4	0	0	0	0	8	0	0	0	0	2	4	13	297
	S2-7	14	0	19	26	7	0	6	13	7	1	0	2	0	0	0	1	0	0	1	83	1	7	26	15	2	0	0	2	0	0	26	82	35	11	4	1	1	0	12	1	5	0	0	10	4	25	450
	S2-6	0	0	13	25	3	1	1	28	0	0	0	0	0	0	0	1	0	0	1	5	1	1	6	0	2	0	0	2	0	0	15	2	69	19	8	1	9	2	44	5	4	0	0	13	0	18	299
	S2-5	2	1	22	70	1	0	5	30	0	0	0	0	0	0	0	1	1	0	1	4	1	5	1	1	0	0	0	0	0	0	14	53	13	5	18	1	0	0	17	0	1	0	0	10	2	20	300
2b	S2-4	19	0	33	22	8	0	3	23	8	0	0	0	0	0	0	0	0	0	1	1	0	1	7	1	1	0	1	3	0	0	11	32	20	11	25	1	4	0	26	10	2	0	0	9	1	16	300
	S2-3	2	7	13	19	13	1	0	39	12	0	0	0	0	0	0	1	0	0	1	1	0	5	6	0	1	2	0	2	0	0	8	40	5	15	22	0	9	1	19	14	7	0	0	17	1	15	298
2a	S2-2	0	42	2	3	0	0	1	47	15	0	5	2	0	0	0	0	4	0	3	30	3	4	6	0	1	0	0	0	0	0	16	19	34	6	0	0	2	0	31	6	0	1	0	6	0	12	301
1	S2-1	0	1	1	13	0	0	9	111	0	0	0	0	0	3	1	0	3	2	24	7	5	20	4	0	1	1	0	2	0	1	17	1	5	7	1	2	1	2	3	6	2	6	0	21	0	17	300
2b	S2-a14	15	1	19	16	9	1	4	19	3	0	0	1	0	0	0	0	0	0	0	1	0	0	1	0	0	0	0	0	0	0	14	32	27	16	19	0	2	0	65	5	3	0	0	6	1	18	298
	S2-a13	30	1	24	29	4	2	5	16	2	0	0	1	0	0	0	0	0	0	0	3	0	3	1	0	0	0	0	0	0	0	11	20	12	15	20	0	1	0	64	5	1	0	0	10	0	20	300
	S2-a12	6	0	12	33	3	0	1	22	5	0	0	3	0	0	0	0	0	0	0	3	0	1	5	1	1	0	0	0	0	0	6	42	27	18	42	1	7	0	19	5	2	0	0	20	2	16	303
	S2-a11	4	0	26	13	3	0	1	17	13	0	1	2	0	0	0	0	1	0	0	0	0	0	22	8	2	0	0	0	0	0	8	60	9	20	8	1	7	0	33	2	7	0	0	8	3	23	302
	S2-a10	0	2	5	12	0	0	2	21	5	0	0	2	1	0	0	0	0	0	0	0	0	5	6	2	1	0	0	0	0	0	7	76	24	22	34	1	5	0	41	3	3	1	0	15	2	11	309
	S2-a9	0	0	0	8	1	0	0	12	1	0	0	0	0	0	0	0	0	0	1	0	0	4	1	0	0	0	0	0	0	0	8	25	4	29	79	0	10	0	64	11	3	0	0	18	2	15	296
	S2-a8	2	0	5	13	2	0	0	20	19	0	1	4	0	0	0	0	0	0	0	1	2	3	9	1	0	0	0	0	0	0	10	27	20	19	40	1	7	0	59	5	6	0	0	8	0	14	298
	S2-a7	6	0	3	11	4	0	1	25	19	0	2	2	0	0	0	0	0	0	0	1	0	2	13	0	2	0	0	0	0	0	8	40	16	22	26	2	15	0	43	7	2	0	0	13	0	15	300
	S2-a6	4	2	6	16	4	0	2	12	12	0	0	3	0	0	0	0	3	0	2	2	1	4	4	0	2	0	0	0	0	0	5	32	39	29	31	0	4	0	26	9	15	0	0	19	0	15	303
2a	S2-a5	1	0	5	20	1	0	1	46	0	0	1	1	0	0	0	8	19	0	8	0	4	3	0	0	2	0	0	0	0	0	18	21	6	8	1	0	7	0	75	5	0	2	0	18	0	19	300
	S2-a4	0	3	1	31	1	0	0	56	2	0	0	5	0	0	0	5	16	0	0	0	0	2	1	0	0	0	0	0	0	0	11	26	9	2	1	0	6	0	59	10	2	0	0	32	0	19	300
	S2-a3	0	42	3	5	1	1	0	41	2	0	2	2	0	0	0	0	11	0	1	2	3	2	0	0	0	0	0	0	0	0	15	67	9	2	0	4	10	0	27	14	5	0	0	15	0	14	300
	S2-a2	0	28	0	1	1	0	1	11	3	0	1	1	0	0	0	0	10	0	0	0	2	2	0	0	2	0	0	0	0	0	10	173	5	1	1	0	4	0	17	5	1	0	0	8	0	13	301
	S2-a1	0	109	21	4	0	0	1	51	11	0	3	2	0	0	0	0	1	0	0	4	3	5	1	0	0	0	0	0	0	0	10	1	1	5	0	1	1	0	30	4	0	1	0	16	0	14	300
Palynological data (in %). Pollen and spores were calculated to 100% whereas algae, such as dinocsyts and freshwater algae, were added as additional percentages (in % of the total sum of pollen and spores)
Palyno-Zones	Schö S2 - Sample numbers	Sphagnum-type spores	Leiotriletes spp.	other trilete spores	Laevigatosporites spp.	Verrucatosporites spp.	other monolete spores	Bisaccates	Inaperturate pollen	Monocolpopollenites tranquillus	Dicolpopollis kockeli	Arecipites spp.	other monocolpate pollen	Milfordia incerta	Sparganiaceaepollenites spp.	Emmapollis pseudoemmaensis	Normapolles elements	Thomsonipollis magnificus	Pistillipollenites mcgregorii	Plicapollis pseudoexcelsus	Pompeckjoidaepollenite subhercynicus	Platycaryapollenites spp.	Plicatopollis plicatus group	Triporollenites robustus/rhenanus group	Triatriopollenites bituitus/rurensis group	Momipites punctatus	Interpollis spp.	Pentapollis pentangulus	Labrapollis labraferus	Intratriporopollenites spp.	Subtriporopollenites spp.	other triporate pollen	Alnipollenites verus	Tricolpopollenites liblarensis group	Tricolpopollenites retiformis group	Tricolpopollenites belgicus	Tricolpo(ro)pollenites parmularius	Spinaepollis spinosus	Tricolpopollenites vegetus	Tricolporopollenites cingulum group	Nyssapollenites spp.	Ilexpollenites spp.	Zonocostites ramonae group	Tetracolporopollenites spp.	other Tricolpo(ro)pollenites	Ericipites spp.	Varia
5	S2-16	0.343643	0.343643	0.343643	1.37457	0	0	0.687285	6.52921	0.343643	1.03093	0.343643	0.687285	0	0	0	0	2.06186	0	3.78007	2.74914	0.687285	8.93471	7.56014	0	1.37457	0.343643	0.343643	0	0	0	9.62199	0.343643	15.4639	7.56014	2.06186	4.12371	1.03093	0	0.687285	1.37457	0.687285	0	0.343643	10.6529	0.343643	5.84192
	S2-15	0	0	0	0.689655	0	0	4.13793	9.31034	0.689655	0	0	1.37931	0	0	0.689655	0.344828	0.689655	0	4.82759	4.82759	0	7.24138	8.96552	0	1.72414	0.689655	0.344828	0.344828	0.344828	0	7.24138	0	8.27586	10	0.344828	3.7931	0.344828	0.689655	0.689655	1.37931	0.689655	0	0	13.1034	0.344828	5.86207
	S2-14	0.682594	0.682594	3.07167	2.04778	0.341297	0	4.43686	31.7406	0.341297	0	0.341297	1.36519	0	0	0	0	2.04778	0	1.70648	4.09556	0.341297	2.04778	4.09556	0.682594	2.04778	1.02389	0.341297	0.341297	0.682594	0	2.73038	0.341297	4.09556	2.04778	1.36519	2.38908	0.341297	0	6.14334	2.04778	0	1.36519	0	6.82594	0	5.80205
4	S2-13	31.8792	0.33557	1.00671	2.01342	0	0	2.01342	7.38255	0.33557	0	0	0	2.34899	0	0	8.72483	0	0	0.33557	1.34228	0.33557	1.00671	17.4497	0	5.03356	0	0	0	0	0	3.69128	0	0.33557	0.33557	0	0	0	0	6.04027	0	0	0	0	2.01342	1.00671	5.03356
	S2-12	22.7723	0.330033	3.30033	3.9604	0.330033	0.330033	0.660066	1.9802	0	0	0	0	1.65017	0	0	4.29043	0	0	0	0.990099	0	0.330033	26.7327	0.330033	9.90099	0.330033	0	0.330033	0	0.330033	4.62046	0.990099	3.63036	0.990099	0	0	0	0	1.32013	0.660066	0.330033	0	0	1.9802	0.660066	5.94059
	S2-11	9.76431	1.0101	1.0101	1.0101	0.673401	0	1.0101	3.367	0	0	0	0	2.3569	0	0	7.07071	0	0	0	1.6835	1.3468	1.3468	29.9663	0	12.1212	0	0	0.3367	0	0.3367	7.40741	0.3367	2.0202	0.673401	0	0	0	0	5.05051	0.3367	0	0.3367	0	2.3569	0.673401	6.39731
	S2-10	31	0.666667	0.666667	0.333333	0	0.333333	0.333333	5.33333	0	0	0	0	2.66667	0	0	2.66667	0	0	0.333333	1.66667	0.333333	1.66667	25.3333	0	5.66667	0	0	0	0	0	3.33333	0	0.666667	0.666667	0	0	0	0	8.66667	0	0	0.333333	0	2.33333	0	5
3	S2-9	3.66667	0	0.666667	13.3333	0.333333	0	1	5	0	0	0.333333	1	0	0	0	0.333333	0	0	0.333333	27.6667	0	0.333333	6	0	0	0.666667	0	0	0	0.333333	5.33333	0	7.33333	5.33333	2.66667	0.333333	0	0.333333	6.66667	0.666667	1	0	0	3.33333	0.333333	5.66667
	S2-8	37.7104	0.673401	4.3771	7.07071	0	0	0.3367	2.0202	0.3367	0	0	0.3367	0	0	0	0.673401	0	0	0	8.41751	0	1.0101	20.8754	0.3367	0	0	0	0	0	0	4.0404	0.3367	1.0101	1.3468	0	0	0	0	2.6936	0	0	0	0	0.673401	1.3468	4.3771
	S2-7	3.11111	0	4.22222	5.77778	1.55556	0	1.33333	2.88889	1.55556	0.222222	0	0.444444	0	0	0	0.222222	0	0	0.222222	18.4444	0.222222	1.55556	5.77778	3.33333	0.444444	0	0	0.444444	0	0	5.77778	18.2222	7.77778	2.44444	0.888889	0.222222	0.222222	0	2.66667	0.222222	1.11111	0	0	2.22222	0.888889	5.55556
	S2-6	0	0	4.34783	8.3612	1.00334	0.334448	0.334448	9.36455	0	0	0	0	0	0	0	0.334448	0	0	0.334448	1.67224	0.334448	0.334448	2.00669	0	0.668896	0	0	0.668896	0	0	5.01672	0.668896	23.0769	6.35452	2.67559	0.334448	3.01003	0.668896	14.7157	1.67224	1.33779	0	0	4.34783	0	6.02007
	S2-5	0.666667	0.333333	7.33333	23.3333	0.333333	0	1.66667	10	0	0	0	0	0	0	0	0.333333	0.333333	0	0.333333	1.33333	0.333333	1.66667	0.333333	0.333333	0	0	0	0	0	0	4.66667	17.6667	4.33333	1.66667	6	0.333333	0	0	5.66667	0	0.333333	0	0	3.33333	0.666667	6.66667
2b	S2-4	6.33333	0	11	7.33333	2.66667	0	1	7.66667	2.66667	0	0	0	0	0	0	0	0	0	0.333333	0.333333	0	0.333333	2.33333	0.333333	0.333333	0	0.333333	1	0	0	3.66667	10.6667	6.66667	3.66667	8.33333	0.333333	1.33333	0	8.66667	3.33333	0.666667	0	0	3	0.333333	5.33333
	S2-3	0.671141	2.34899	4.36242	6.37584	4.36242	0.33557	0	13.0872	4.02685	0	0	0	0	0	0	0.33557	0	0	0.33557	0.33557	0	1.67785	2.01342	0	0.33557	0.671141	0	0.671141	0	0	2.68456	13.4228	1.67785	5.03356	7.38255	0	3.02013	0.33557	6.37584	4.69799	2.34899	0	0	5.7047	0.33557	5.03356
2a	S2-2	0	13.9535	0.664452	0.996678	0	0	0.332226	15.6146	4.98339	0	1.66113	0.664452	0	0	0	0	1.3289	0	0.996678	9.96678	0.996678	1.3289	1.99336	0	0.332226	0	0	0	0	0	5.31561	6.31229	11.2957	1.99336	0	0	0.664452	0	10.299	1.99336	0	0.332226	0	1.99336	0	3.98671
1	S2-1	0	0.333333	0.333333	4.33333	0	0	3	37	0	0	0	0	0	1	0.333333	0	1	0.666667	8	2.33333	1.66667	6.66667	1.33333	0	0.333333	0.333333	0	0.666667	0	0.333333	5.66667	0.333333	1.66667	2.33333	0.333333	0.666667	0.333333	0.666667	1	2	0.666667	2	0	7	0	5.66667
2b	S2-a14	5.03356	0.33557	6.37584	5.36913	3.02013	0.33557	1.34228	6.37584	1.00671	0	0	0.33557	0	0	0	0	0	0	0	0.33557	0	0	0.33557	0	0	0	0	0	0	0	4.69799	10.7383	9.0604	5.36913	6.37584	0	0.671141	0	21.8121	1.67785	1.00671	0	0	2.01342	0.33557	6.04027
	S2-a13	10	0.333333	8	9.66667	1.33333	0.666667	1.66667	5.33333	0.666667	0	0	0.333333	0	0	0	0	0	0	0	1	0	1	0.333333	0	0	0	0	0	0	0	3.66667	6.66667	4	5	6.66667	0	0.333333	0	21.3333	1.66667	0.333333	0	0	3.33333	0	6.66667
	S2-a12	1.9802	0	3.9604	10.8911	0.990099	0	0.330033	7.26073	1.65017	0	0	0.990099	0	0	0	0	0	0	0	0.990099	0	0.330033	1.65017	0.330033	0.330033	0	0	0	0	0	1.9802	13.8614	8.91089	5.94059	13.8614	0.330033	2.31023	0	6.27063	1.65017	0.660066	0	0	6.60066	0.660066	5.28053
	S2-a11	1.3245	0	8.60927	4.30464	0.993377	0	0.331126	5.62914	4.30464	0	0.331126	0.662252	0	0	0	0	0.331126	0	0	0	0	0	7.28477	2.64901	0.662252	0	0	0	0	0	2.64901	19.8675	2.98013	6.62252	2.64901	0.331126	2.31788	0	10.9272	0.662252	2.31788	0	0	2.64901	0.993377	7.61589
	S2-a10	0	0.647249	1.61812	3.8835	0	0	0.647249	6.79612	1.61812	0	0	0.647249	0.323625	0	0	0	0	0	0	0	0	1.61812	1.94175	0.647249	0.323625	0	0	0	0	0	2.26537	24.5955	7.76699	7.11974	11.0032	0.323625	1.61812	0	13.2686	0.970874	0.970874	0.323625	0	4.85437	0.647249	3.55987
	S2-a9	0	0	0	2.7027	0.337838	0	0	4.05405	0.337838	0	0	0	0	0	0	0	0	0	0.337838	0	0	1.35135	0.337838	0	0	0	0	0	0	0	2.7027	8.44595	1.35135	9.7973	26.6892	0	3.37838	0	21.6216	3.71622	1.01351	0	0	6.08108	0.675676	5.06757
	S2-a8	0.671141	0	1.67785	4.36242	0.671141	0	0	6.71141	6.37584	0	0.33557	1.34228	0	0	0	0	0	0	0	0.33557	0.671141	1.00671	3.02013	0.33557	0	0	0	0	0	0	3.3557	9.0604	6.71141	6.37584	13.4228	0.33557	2.34899	0	19.7987	1.67785	2.01342	0	0	2.68456	0	4.69799
	S2-a7	2	0	1	3.66667	1.33333	0	0.333333	8.33333	6.33333	0	0.666667	0.666667	0	0	0	0	0	0	0	0.333333	0	0.666667	4.33333	0	0.666667	0	0	0	0	0	2.66667	13.3333	5.33333	7.33333	8.66667	0.666667	5	0	14.3333	2.33333	0.666667	0	0	4.33333	0	5
	S2-a6	1.32013	0.660066	1.9802	5.28053	1.32013	0	0.660066	3.9604	3.9604	0	0	0.990099	0	0	0	0	0.990099	0	0.660066	0.660066	0.330033	1.32013	1.32013	0	0.660066	0	0	0	0	0	1.65017	10.5611	12.8713	9.57096	10.231	0	1.32013	0	8.58086	2.9703	4.9505	0	0	6.27063	0	4.9505
2a	S2-a5	0.333333	0	1.66667	6.66667	0.333333	0	0.333333	15.3333	0	0	0.333333	0.333333	0	0	0	2.66667	6.33333	0	2.66667	0	1.33333	1	0	0	0.666667	0	0	0	0	0	6	7	2	2.66667	0.333333	0	2.33333	0	25	1.66667	0	0.666667	0	6	0	6.33333
	S2-a4	0	1	0.333333	10.3333	0.333333	0	0	18.6667	0.666667	0	0	1.66667	0	0	0	1.66667	5.33333	0	0	0	0	0.666667	0.333333	0	0	0	0	0	0	0	3.66667	8.66667	3	0.666667	0.333333	0	2	0	19.6667	3.33333	0.666667	0	0	10.6667	0	6.33333
	S2-a3	0	14	1	1.66667	0.333333	0.333333	0	13.6667	0.666667	0	0.666667	0.666667	0	0	0	0	3.66667	0	0.333333	0.666667	1	0.666667	0	0	0	0	0	0	0	0	5	22.3333	3	0.666667	0	1.33333	3.33333	0	9	4.66667	1.66667	0	0	5	0	4.66667
	S2-a2	0	9.30233	0	0.332226	0.332226	0	0.332226	3.65449	0.996678	0	0.332226	0.332226	0	0	0	0	3.32226	0	0	0	0.664452	0.664452	0	0	0.664452	0	0	0	0	0	3.32226	57.4751	1.66113	0.332226	0.332226	0	1.3289	0	5.64784	1.66113	0.332226	0	0	2.65781	0	4.31894
	S2-a1	0	36.3333	7	1.33333	0	0	0.333333	17	3.66667	0	1	0.666667	0	0	0	0	0.333333	0	0	1.33333	1	1.66667	0.333333	0	0	0	0	0	0	0	3.33333	0.333333	0.333333	1.66667	0	0.333333	0.333333	0	10	1.33333	0	0.333333	0	5.33333	0	4.66667
[truncated: 13 more columns]
