# Supplementary material for: Greenhouse conditions in lower Eocene coastal wetlands?—Lessons from Schöningen, Northern Germany
Source: PLoS One. 2021 Jan 13;16(1):e0232861. doi: 10.1371/journal.pone.0232861 (PMC7806146; doi:10.1371/journal.pone.0232861)
Supplement: S5 Table — The data have been used for diversity analysis. (XLSX) [file pone.0232861.s005.xlsx]

## Sheet: Rohdaten
Olaf K. Lenz, Walter Riegel, Volker Wilde: Greenhouse conditions in Lower Eocene coastal wetlands? – Lessons from Schöningen, Northern Germany
Palynological data (raw data)
Palyno-Zones	Schö S1 - Sample numbers	Leiotriletes paramaximus	Leiotriletes dorogensis	Leiotriletes adriennis	Leiotriletes microadriennis	Leiotriletes triangulus	Intrapunctisporis gracilioides	Toroisporis (Toroisporis) megatorus	Toroisporis (Toroisporis) longitorus	Toroisporis (Toroisporis) eocaenicus	Toripunctisporis sp.	Concavisporites pseudopartitus	Neogenisporis neogenicus	Neogenisporis pseudoneddeni	Neogenisporis sp. 1	Cicatricosisporites dorogensis	Foveotriletes crassifovearis	Corrugatisporites corruvallatus	Trilites multivallatus	Trilites sp. 1	Goczanisporis baculatus	Retitriletes rueterbergensis	Camarozonosporites heskemensis morpho-type 1	Camarozonosporites heskemensis morpho-type 2	Baculatisporis primarius	Tegumentisporis tegumentis	Distancorisporis germanicus	Tripunctisporis sp. 1	Tripunctisporis sp. 2	Sphagnumsporites sp.	Laevigatosporites haardtii	Laevigatosporites discordatus	Laevigatosporites pseudodiscordatus	Verrucatosporites favus	Verrucatosporites microfavus	Punctatosporites palaeogenicus	Pityosporites labdacus (Pinus-type)	Pityosporites labdacus (Cathaya-type)	Inaperturopollenites dubius	Inaperturopollenites hiatus	Inaperturopollenites concedipites	Inaperturopollenites magnus	Inaperturopollenites sp. 1	Cupressacites bockwitzensis	Sciadopityspollenites sp.	Sequoiapollenites sp. 1	Sequoiapollenites sp. 2	Emmapollis pseudoemmaensis	Monocolpopollenites tranquillus
4	S1-11	0	2	0	0	0	0	1	0	0	0	1	0	1	0	0	0	0	0	0	1	0	2	0	0	0	23	1	0	45	1	0	0	1	3	0	1	0	12	3	6	0	0	4	0	1	0	1	0
	S1-10	0	2	5	5	0	0	1	0	0	0	1	0	0	0	0	2	2	1	0	0	0	0	0	0	0	62	12	0	115	1	0	1	0	2	0	1	0	6	2	2	0	0	0	0	0	0	0	1
	S1-9	0	1	0	0	0	0	0	0	0	0	0	0	0	0	0	0	0	0	0	0	2	0	0	0	0	38	11	0	30	0	0	0	0	1	0	3	0	9	3	4	0	0	3	0	1	0	1	1
	S1-8	0	4	0	1	0	0	0	0	0	0	0	0	0	0	0	0	0	0	0	0	0	0	0	0	0	42	0	0	47	1	0	0	0	0	0	1	0	10	6	0	1	0	1	0	0	0	1	0
3	S1-7	0	0	6	0	0	0	0	0	0	0	0	0	10	9	0	0	0	0	0	0	0	0	0	0	0	32	1	0	29	51	7	0	0	1	1	16	0	29	3	3	0	0	3	0	0	1	3	0
	S1-6	0	8	10	0	0	1	0	4	0	0	0	1	3	3	0	0	0	0	1	0	0	3	0	0	0	34	0	1	59	32	8	0	0	1	0	4	1	5	0	1	0	0	1	0	0	0	0	0
	S1-5	0	6	20	5	1	0	1	0	1	0	1	0	7	1	1	0	0	0	0	0	0	0	1	0	0	62	0	0	48	93	0	1	0	0	0	0	0	27	0	0	0	0	6	1	0	0	0	3
	S1-4	1	4	1	20	0	0	0	1	0	0	1	1	10	5	0	2	2	0	0	0	2	0	0	0	0	61	2	0	53	70	25	0	0	1	0	12	0	18	0	0	0	3	0	0	0	0	1	0
2	S1-3	3	0	11	2	0	0	0	0	0	0	1	0	1	0	0	0	0	0	0	0	0	0	0	0	0	26	0	0	31	49	20	0	3	2	0	3	0	59	7	7	1	0	18	0	0	0	0	1
	S1-2	1	5	0	1	1	0	0	0	1	1	1	0	5	13	0	0	0	0	0	0	1	1	0	0	1	3	0	0	6	63	5	5	4	1	0	3	0	11	0	3	0	0	2	1	0	0	0	2
	S1-1	0	0	0	0	0	0	0	0	0	0	0	0	0	0	0	0	0	0	0	0	0	0	0	0	0	0	0	0	1	7	1	0	0	1	0	2	0	34	6	12	1	0	2	0	0	0	1	13
[truncated: 144 more columns]

## Sheet: Prozentwerte
Profil	Flöz/Zwischenmittel	Probe	Leiotriletes paramaximus	Leiotriletes dorogensis	Leiotriletes adriennis	Leiotriletes microadriennis	Leiotriletes triangulus	Granulatisporis sp.	Toroisporis (Toroisporis) megatorus	Toroisporis (Toroisporis) longitorus	Toroisporis (Toroisporis) teuplitzensis	Toroisporis (Toroisporis) eocaenicus	Toripunctisporis sp.	Neogenisporis neogenicus	Neogenisporis pseudoneddeni	Neogenisporis sp. 1	Cicatricosisporites dorogensis	Foveotriletes crassifovearis	Corrugatisporites corruvallatus	Corrugatisporites sp. 1	Ischyosporites asolidus	Trilites multivallatus	Trilites sp. 1	Goczanisporis baculatus	Retitriletes rueterbergensis	Retitriletes lusaticus	Camarozonosporites heskemensis Typ 1	Camarozonosporites heskemensis Typ 2	Camarozonosporites bellus	Baculatisporis primarius	Distancorisporis germanicus	Tripunctisporis sp. 1	Tripunctisporis sp. 2	Sphagnumsporites maximus	Cicatricososporites pseudodorogensis	Laevigatosporites haardtii	Laevigatosporites discordatus	Laevigatosporites pseudodiscordatus	Verrucatosporites favus	Verrucatosporites microfavus	Punctatosporites palaeogenicus	Pityosporites labdacus (Pinus-Typ)	Pityosporites labdacus (Cathaya-Typ)	Inaperturopollenites dubius	Inaperturopollenites hiatus	Inaperturopollenites concedipites	Inaperturopollenites magnus	Inaperturopollenites sp. 1	Cupressacites bockwitzensis
Ha./Schiem.	ZM 3-1	1	#REF!	#REF!	#REF!	#REF!	#REF!	#REF!	#REF!	#REF!	#REF!	#REF!	#REF!	#REF!	#REF!	#REF!	#REF!	#REF!	#REF!	#REF!	#REF!	#REF!	#REF!	#REF!	#REF!	#REF!	#REF!	#REF!	#REF!	#REF!	#REF!	#REF!	#REF!	#REF!	#REF!	#REF!	#REF!	#REF!	#REF!	#REF!	#REF!	#REF!	#REF!	#REF!	#REF!	#REF!	#REF!	#REF!	#REF!
Ha./Schiem.	Flöz 2-2	2	#REF!	#REF!	#REF!	#REF!	#REF!	#REF!	#REF!	#REF!	#REF!	#REF!	#REF!	#REF!	#REF!	#REF!	#REF!	#REF!	#REF!	#REF!	#REF!	#REF!	#REF!	#REF!	#REF!	#REF!	#REF!	#REF!	#REF!	#REF!	#REF!	#REF!	#REF!	#REF!	#REF!	#REF!	#REF!	#REF!	#REF!	#REF!	#REF!	#REF!	#REF!	#REF!	#REF!	#REF!	#REF!	#REF!	#REF!
Ha./Schiem.	Flöz 2-3	3	#REF!	#REF!	#REF!	#REF!	#REF!	#REF!	#REF!	#REF!	#REF!	#REF!	#REF!	#REF!	#REF!	#REF!	#REF!	#REF!	#REF!	#REF!	#REF!	#REF!	#REF!	#REF!	#REF!	#REF!	#REF!	#REF!	#REF!	#REF!	#REF!	#REF!	#REF!	#REF!	#REF!	#REF!	#REF!	#REF!	#REF!	#REF!	#REF!	#REF!	#REF!	#REF!	#REF!	#REF!	#REF!	#REF!	#REF!
Ha./Schiem.	Flöz 2-4	4	#REF!	#REF!	#REF!	#REF!	#REF!	#REF!	#REF!	#REF!	#REF!	#REF!	#REF!	#REF!	#REF!	#REF!	#REF!	#REF!	#REF!	#REF!	#REF!	#REF!	#REF!	#REF!	#REF!	#REF!	#REF!	#REF!	#REF!	#REF!	#REF!	#REF!	#REF!	#REF!	#REF!	#REF!	#REF!	#REF!	#REF!	#REF!	#REF!	#REF!	#REF!	#REF!	#REF!	#REF!	#REF!	#REF!	#REF!
Ha./Schiem.	Flöz 2-5	5	#REF!	#REF!	#REF!	#REF!	#REF!	#REF!	#REF!	#REF!	#REF!	#REF!	#REF!	#REF!	#REF!	#REF!	#REF!	#REF!	#REF!	#REF!	#REF!	#REF!	#REF!	#REF!	#REF!	#REF!	#REF!	#REF!	#REF!	#REF!	#REF!	#REF!	#REF!	#REF!	#REF!	#REF!	#REF!	#REF!	#REF!	#REF!	#REF!	#REF!	#REF!	#REF!	#REF!	#REF!	#REF!	#REF!	#REF!
Ha./Schiem.	Flöz 2-6	6	#REF!	#REF!	#REF!	#REF!	#REF!	#REF!	#REF!	#REF!	#REF!	#REF!	#REF!	#REF!	#REF!	#REF!	#REF!	#REF!	#REF!	#REF!	#REF!	#REF!	#REF!	#REF!	#REF!	#REF!	#REF!	#REF!	#REF!	#REF!	#REF!	#REF!	#REF!	#REF!	#REF!	#REF!	#REF!	#REF!	#REF!	#REF!	#REF!	#REF!	#REF!	#REF!	#REF!	#REF!	#REF!	#REF!	#REF!
Ha./Schiem.	Flöz 2-7	7	#REF!	#REF!	#REF!	#REF!	#REF!	#REF!	#REF!	#REF!	#REF!	#REF!	#REF!	#REF!	#REF!	#REF!	#REF!	#REF!	#REF!	#REF!	#REF!	#REF!	#REF!	#REF!	#REF!	#REF!	#REF!	#REF!	#REF!	#REF!	#REF!	#REF!	#REF!	#REF!	#REF!	#REF!	#REF!	#REF!	#REF!	#REF!	#REF!	#REF!	#REF!	#REF!	#REF!	#REF!	#REF!	#REF!	#REF!
Ha./Schiem.	Flöz 2-8	8	#REF!	#REF!	#REF!	#REF!	#REF!	#REF!	#REF!	#REF!	#REF!	#REF!	#REF!	#REF!	#REF!	#REF!	#REF!	#REF!	#REF!	#REF!	#REF!	#REF!	#REF!	#REF!	#REF!	#REF!	#REF!	#REF!	#REF!	#REF!	#REF!	#REF!	#REF!	#REF!	#REF!	#REF!	#REF!	#REF!	#REF!	#REF!	#REF!	#REF!	#REF!	#REF!	#REF!	#REF!	#REF!	#REF!	#REF!
Ha./Schiem.	Flöz 2-9	9	#REF!	#REF!	#REF!	#REF!	#REF!	#REF!	#REF!	#REF!	#REF!	#REF!	#REF!	#REF!	#REF!	#REF!	#REF!	#REF!	#REF!	#REF!	#REF!	#REF!	#REF!	#REF!	#REF!	#REF!	#REF!	#REF!	#REF!	#REF!	#REF!	#REF!	#REF!	#REF!	#REF!	#REF!	#REF!	#REF!	#REF!	#REF!	#REF!	#REF!	#REF!	#REF!	#REF!	#REF!	#REF!	#REF!	#REF!
Ha./Schiem.	Flöz 2-10	10	#REF!	#REF!	#REF!	#REF!	#REF!	#REF!	#REF!	#REF!	#REF!	#REF!	#REF!	#REF!	#REF!	#REF!	#REF!	#REF!	#REF!	#REF!	#REF!	#REF!	#REF!	#REF!	#REF!	#REF!	#REF!	#REF!	#REF!	#REF!	#REF!	#REF!	#REF!	#REF!	#REF!	#REF!	#REF!	#REF!	#REF!	#REF!	#REF!	#REF!	#REF!	#REF!	#REF!	#REF!	#REF!	#REF!	#REF!
Ha./Schiem.	Flöz 2-111	11	#REF!	#REF!	#REF!	#REF!	#REF!	#REF!	#REF!	#REF!	#REF!	#REF!	#REF!	#REF!	#REF!	#REF!	#REF!	#REF!	#REF!	#REF!	#REF!	#REF!	#REF!	#REF!	#REF!	#REF!	#REF!	#REF!	#REF!	#REF!	#REF!	#REF!	#REF!	#REF!	#REF!	#REF!	#REF!	#REF!	#REF!	#REF!	#REF!	#REF!	#REF!	#REF!	#REF!	#REF!	#REF!	#REF!	#REF!
Ha./Schiem.	Flöz 2-12	12	#REF!	#REF!	#REF!	#REF!	#REF!	#REF!	#REF!	#REF!	#REF!	#REF!	#REF!	#REF!	#REF!	#REF!	#REF!	#REF!	#REF!	#REF!	#REF!	#REF!	#REF!	#REF!	#REF!	#REF!	#REF!	#REF!	#REF!	#REF!	#REF!	#REF!	#REF!	#REF!	#REF!	#REF!	#REF!	#REF!	#REF!	#REF!	#REF!	#REF!	#REF!	#REF!	#REF!	#REF!	#REF!	#REF!	#REF!
Ha./Schiem.	Flöz 2-13	13	#REF!	#REF!	#REF!	#REF!	#REF!	#REF!	#REF!	#REF!	#REF!	#REF!	#REF!	#REF!	#REF!	#REF!	#REF!	#REF!	#REF!	#REF!	#REF!	#REF!	#REF!	#REF!	#REF!	#REF!	#REF!	#REF!	#REF!	#REF!	#REF!	#REF!	#REF!	#REF!	#REF!	#REF!	#REF!	#REF!	#REF!	#REF!	#REF!	#REF!	#REF!	#REF!	#REF!	#REF!	#REF!	#REF!	#REF!
Ha./Schiem.	Flöz 2-14	14	#REF!	#REF!	#REF!	#REF!	#REF!	#REF!	#REF!	#REF!	#REF!	#REF!	#REF!	#REF!	#REF!	#REF!	#REF!	#REF!	#REF!	#REF!	#REF!	#REF!	#REF!	#REF!	#REF!	#REF!	#REF!	#REF!	#REF!	#REF!	#REF!	#REF!	#REF!	#REF!	#REF!	#REF!	#REF!	#REF!	#REF!	#REF!	#REF!	#REF!	#REF!	#REF!	#REF!	#REF!	#REF!	#REF!	#REF!
Ha./Schiem.	Flöz 2-15	15	#REF!	#REF!	#REF!	#REF!	#REF!	#REF!	#REF!	#REF!	#REF!	#REF!	#REF!	#REF!	#REF!	#REF!	#REF!	#REF!	#REF!	#REF!	#REF!	#REF!	#REF!	#REF!	#REF!	#REF!	#REF!	#REF!	#REF!	#REF!	#REF!	#REF!	#REF!	#REF!	#REF!	#REF!	#REF!	#REF!	#REF!	#REF!	#REF!	#REF!	#REF!	#REF!	#REF!	#REF!	#REF!	#REF!	#REF!
Ha./Schiem.	Flöz 2-16	16	#REF!	#REF!	#REF!	#REF!	#REF!	#REF!	#REF!	#REF!	#REF!	#REF!	#REF!	#REF!	#REF!	#REF!	#REF!	#REF!	#REF!	#REF!	#REF!	#REF!	#REF!	#REF!	#REF!	#REF!	#REF!	#REF!	#REF!	#REF!	#REF!	#REF!	#REF!	#REF!	#REF!	#REF!	#REF!	#REF!	#REF!	#REF!	#REF!	#REF!	#REF!	#REF!	#REF!	#REF!	#REF!	#REF!	#REF!
Ha./Schiem.	Flöz 2-17	17	#REF!	#REF!	#REF!	#REF!	#REF!	#REF!	#REF!	#REF!	#REF!	#REF!	#REF!	#REF!	#REF!	#REF!	#REF!	#REF!	#REF!	#REF!	#REF!	#REF!	#REF!	#REF!	#REF!	#REF!	#REF!	#REF!	#REF!	#REF!	#REF!	#REF!	#REF!	#REF!	#REF!	#REF!	#REF!	#REF!	#REF!	#REF!	#REF!	#REF!	#REF!	#REF!	#REF!	#REF!	#REF!	#REF!	#REF!
Ha./Schiem.	ZM 2-10	10	#REF!	#REF!	#REF!	#REF!	#REF!	#REF!	#REF!	#REF!	#REF!	#REF!	#REF!	#REF!	#REF!	#REF!	#REF!	#REF!	#REF!	#REF!	#REF!	#REF!	#REF!	#REF!	#REF!	#REF!	#REF!	#REF!	#REF!	#REF!	#REF!	#REF!	#REF!	#REF!	#REF!	#REF!	#REF!	#REF!	#REF!	#REF!	#REF!	#REF!	#REF!	#REF!	#REF!	#REF!	#REF!	#REF!	#REF!
Ha./Schiem.	ZM 2-8	8	#REF!	#REF!	#REF!	#REF!	#REF!	#REF!	#REF!	#REF!	#REF!	#REF!	#REF!	#REF!	#REF!	#REF!	#REF!	#REF!	#REF!	#REF!	#REF!	#REF!	#REF!	#REF!	#REF!	#REF!	#REF!	#REF!	#REF!	#REF!	#REF!	#REF!	#REF!	#REF!	#REF!	#REF!	#REF!	#REF!	#REF!	#REF!	#REF!	#REF!	#REF!	#REF!	#REF!	#REF!	#REF!	#REF!	#REF!
Ha./Schiem.	ZM 2-7	7	#REF!	#REF!	#REF!	#REF!	#REF!	#REF!	#REF!	#REF!	#REF!	#REF!	#REF!	#REF!	#REF!	#REF!	#REF!	#REF!	#REF!	#REF!	#REF!	#REF!	#REF!	#REF!	#REF!	#REF!	#REF!	#REF!	#REF!	#REF!	#REF!	#REF!	#REF!	#REF!	#REF!	#REF!	#REF!	#REF!	#REF!	#REF!	#REF!	#REF!	#REF!	#REF!	#REF!	#REF!	#REF!	#REF!	#REF!
Ha./Schiem.	ZM 2-6	6	#REF!	#REF!	#REF!	#REF!	#REF!	#REF!	#REF!	#REF!	#REF!	#REF!	#REF!	#REF!	#REF!	#REF!	#REF!	#REF!	#REF!	#REF!	#REF!	#REF!	#REF!	#REF!	#REF!	#REF!	#REF!	#REF!	#REF!	#REF!	#REF!	#REF!	#REF!	#REF!	#REF!	#REF!	#REF!	#REF!	#REF!	#REF!	#REF!	#REF!	#REF!	#REF!	#REF!	#REF!	#REF!	#REF!	#REF!
Ha./Schiem.	ZM 2-5	5	#REF!	#REF!	#REF!	#REF!	#REF!	#REF!	#REF!	#REF!	#REF!	#REF!	#REF!	#REF!	#REF!	#REF!	#REF!	#REF!	#REF!	#REF!	#REF!	#REF!	#REF!	#REF!	#REF!	#REF!	#REF!	#REF!	#REF!	#REF!	#REF!	#REF!	#REF!	#REF!	#REF!	#REF!	#REF!	#REF!	#REF!	#REF!	#REF!	#REF!	#REF!	#REF!	#REF!	#REF!	#REF!	#REF!	#REF!
Ha./Schiem.	ZM 2-4	4	#REF!	#REF!	#REF!	#REF!	#REF!	#REF!	#REF!	#REF!	#REF!	#REF!	#REF!	#REF!	#REF!	#REF!	#REF!	#REF!	#REF!	#REF!	#REF!	#REF!	#REF!	#REF!	#REF!	#REF!	#REF!	#REF!	#REF!	#REF!	#REF!	#REF!	#REF!	#REF!	#REF!	#REF!	#REF!	#REF!	#REF!	#REF!	#REF!	#REF!	#REF!	#REF!	#REF!	#REF!	#REF!	#REF!	#REF!
Ha./Schiem.	ZM 2-2	2	#REF!	#REF!	#REF!	#REF!	#REF!	#REF!	#REF!	#REF!	#REF!	#REF!	#REF!	#REF!	#REF!	#REF!	#REF!	#REF!	#REF!	#REF!	#REF!	#REF!	#REF!	#REF!	#REF!	#REF!	#REF!	#REF!	#REF!	#REF!	#REF!	#REF!	#REF!	#REF!	#REF!	#REF!	#REF!	#REF!	#REF!	#REF!	#REF!	#REF!	#REF!	#REF!	#REF!	#REF!	#REF!	#REF!	#REF!
Ha./Schiem.	ZM 2-10	1	#REF!	#REF!	#REF!	#REF!	#REF!	#REF!	#REF!	#REF!	#REF!	#REF!	#REF!	#REF!	#REF!	#REF!	#REF!	#REF!	#REF!	#REF!	#REF!	#REF!	#REF!	#REF!	#REF!	#REF!	#REF!	#REF!	#REF!	#REF!	#REF!	#REF!	#REF!	#REF!	#REF!	#REF!	#REF!	#REF!	#REF!	#REF!	#REF!	#REF!	#REF!	#REF!	#REF!	#REF!	#REF!	#REF!	#REF!
Ha./Schiem.	ZM 2-1a	1	#REF!	#REF!	#REF!	#REF!	#REF!	#REF!	#REF!	#REF!	#REF!	#REF!	#REF!	#REF!	#REF!	#REF!	#REF!	#REF!	#REF!	#REF!	#REF!	#REF!	#REF!	#REF!	#REF!	#REF!	#REF!	#REF!	#REF!	#REF!	#REF!	#REF!	#REF!	#REF!	#REF!	#REF!	#REF!	#REF!	#REF!	#REF!	#REF!	#REF!	#REF!	#REF!	#REF!	#REF!	#REF!	#REF!	#REF!
Ha./Schiem.	Flöz 1-2	2	#REF!	#REF!	#REF!	#REF!	#REF!	#REF!	#REF!	#REF!	#REF!	#REF!	#REF!	#REF!	#REF!	#REF!	#REF!	#REF!	#REF!	#REF!	#REF!	#REF!	#REF!	#REF!	#REF!	#REF!	#REF!	#REF!	#REF!	#REF!	#REF!	#REF!	#REF!	#REF!	#REF!	#REF!	#REF!	#REF!	#REF!	#REF!	#REF!	#REF!	#REF!	#REF!	#REF!	#REF!	#REF!	#REF!	#REF!
Ha./Schiem.	Flöz 1-3	3	#REF!	#REF!	#REF!	#REF!	#REF!	#REF!	#REF!	#REF!	#REF!	#REF!	#REF!	#REF!	#REF!	#REF!	#REF!	#REF!	#REF!	#REF!	#REF!	#REF!	#REF!	#REF!	#REF!	#REF!	#REF!	#REF!	#REF!	#REF!	#REF!	#REF!	#REF!	#REF!	#REF!	#REF!	#REF!	#REF!	#REF!	#REF!	#REF!	#REF!	#REF!	#REF!	#REF!	#REF!	#REF!	#REF!	#REF!
Ha./Schiem.	Flöz 1-4	4	#REF!	#REF!	#REF!	#REF!	#REF!	#REF!	#REF!	#REF!	#REF!	#REF!	#REF!	#REF!	#REF!	#REF!	#REF!	#REF!	#REF!	#REF!	#REF!	#REF!	#REF!	#REF!	#REF!	#REF!	#REF!	#REF!	#REF!	#REF!	#REF!	#REF!	#REF!	#REF!	#REF!	#REF!	#REF!	#REF!	#REF!	#REF!	#REF!	#REF!	#REF!	#REF!	#REF!	#REF!	#REF!	#REF!	#REF!
Ha./Schiem.	Flöz 1-5	5	#REF!	#REF!	#REF!	#REF!	#REF!	#REF!	#REF!	#REF!	#REF!	#REF!	#REF!	#REF!	#REF!	#REF!	#REF!	#REF!	#REF!	#REF!	#REF!	#REF!	#REF!	#REF!	#REF!	#REF!	#REF!	#REF!	#REF!	#REF!	#REF!	#REF!	#REF!	#REF!	#REF!	#REF!	#REF!	#REF!	#REF!	#REF!	#REF!	#REF!	#REF!	#REF!	#REF!	#REF!	#REF!	#REF!	#REF!
Ha./Schiem.	Flöz 1-6	6	#REF!	#REF!	#REF!	#REF!	#REF!	#REF!	#REF!	#REF!	#REF!	#REF!	#REF!	#REF!	#REF!	#REF!	#REF!	#REF!	#REF!	#REF!	#REF!	#REF!	#REF!	#REF!	#REF!	#REF!	#REF!	#REF!	#REF!	#REF!	#REF!	#REF!	#REF!	#REF!	#REF!	#REF!	#REF!	#REF!	#REF!	#REF!	#REF!	#REF!	#REF!	#REF!	#REF!	#REF!	#REF!	#REF!	#REF!
Ha./Schiem.	Flöz 1-7	7	#REF!	#REF!	#REF!	#REF!	#REF!	#REF!	#REF!	#REF!	#REF!	#REF!	#REF!	#REF!	#REF!	#REF!	#REF!	#REF!	#REF!	#REF!	#REF!	#REF!	#REF!	#REF!	#REF!	#REF!	#REF!	#REF!	#REF!	#REF!	#REF!	#REF!	#REF!	#REF!	#REF!	#REF!	#REF!	#REF!	#REF!	#REF!	#REF!	#REF!	#REF!	#REF!	#REF!	#REF!	#REF!	#REF!	#REF!
Ha./Schiem.	Flöz 1-8	8	#REF!	#REF!	#REF!	#REF!	#REF!	#REF!	#REF!	#REF!	#REF!	#REF!	#REF!	#REF!	#REF!	#REF!	#REF!	#REF!	#REF!	#REF!	#REF!	#REF!	#REF!	#REF!	#REF!	#REF!	#REF!	#REF!	#REF!	#REF!	#REF!	#REF!	#REF!	#REF!	#REF!	#REF!	#REF!	#REF!	#REF!	#REF!	#REF!	#REF!	#REF!	#REF!	#REF!	#REF!	#REF!	#REF!	#REF!
Ha./Schiem.	Flöz 1-9	9	#REF!	#REF!	#REF!	#REF!	#REF!	#REF!	#REF!	#REF!	#REF!	#REF!	#REF!	#REF!	#REF!	#REF!	#REF!	#REF!	#REF!	#REF!	#REF!	#REF!	#REF!	#REF!	#REF!	#REF!	#REF!	#REF!	#REF!	#REF!	#REF!	#REF!	#REF!	#REF!	#REF!	#REF!	#REF!	#REF!	#REF!	#REF!	#REF!	#REF!	#REF!	#REF!	#REF!	#REF!	#REF!	#REF!	#REF!
Ha./Schiem.	Flöz 1-10	10	#REF!	#REF!	#REF!	#REF!	#REF!	#REF!	#REF!	#REF!	#REF!	#REF!	#REF!	#REF!	#REF!	#REF!	#REF!	#REF!	#REF!	#REF!	#REF!	#REF!	#REF!	#REF!	#REF!	#REF!	#REF!	#REF!	#REF!	#REF!	#REF!	#REF!	#REF!	#REF!	#REF!	#REF!	#REF!	#REF!	#REF!	#REF!	#REF!	#REF!	#REF!	#REF!	#REF!	#REF!	#REF!	#REF!	#REF!
Ha./Schiem.	Flöz 1-11	11	#REF!	#REF!	#REF!	#REF!	#REF!	#REF!	#REF!	#REF!	#REF!	#REF!	#REF!	#REF!	#REF!	#REF!	#REF!	#REF!	#REF!	#REF!	#REF!	#REF!	#REF!	#REF!	#REF!	#REF!	#REF!	#REF!	#REF!	#REF!	#REF!	#REF!	#REF!	#REF!	#REF!	#REF!	#REF!	#REF!	#REF!	#REF!	#REF!	#REF!	#REF!	#REF!	#REF!	#REF!	#REF!	#REF!	#REF!
Ha./Schiem.	Flöz 1-12	12	#REF!	#REF!	#REF!	#REF!	#REF!	#REF!	#REF!	#REF!	#REF!	#REF!	#REF!	#REF!	#REF!	#REF!	#REF!	#REF!	#REF!	#REF!	#REF!	#REF!	#REF!	#REF!	#REF!	#REF!	#REF!	#REF!	#REF!	#REF!	#REF!	#REF!	#REF!	#REF!	#REF!	#REF!	#REF!	#REF!	#REF!	#REF!	#REF!	#REF!	#REF!	#REF!	#REF!	#REF!	#REF!	#REF!	#REF!
[truncated: 218 more columns]

## Sheet: Daten Vergleich Flöz 1
	Stereisporites	Leiotriletes	other triletes	Laevigatosporites	Verrucatosporites microfavus	other monolete spores	Bisaccates	Inaperturates	Monocolpopollenites tranquillus	Dicolpopollis	Proxapertites	Arecipites	other monocolpates	Milfordia	Sparganiaceaepollenites	Smilacipites	Emmapollis	Normapolles	Thomsonipollis magnificus	Pistillipollenites	Plicapollis pseudoexcelsus	Pompeckijoidaepollenite subhercynicus	Platycarya	Plicatopollis cf. Plicatus	T. robustus/rhenanus	T. bituitus/rurensis	Momipites punctatus	Interpollis	Anacolosidites	Pentapollis	Labrapollis labraferus	Intratriporopollenites	Subtriporopollenites	Triporate indet.	Alnipollenites verus	Tricolpopollenites liblarensis/ microhenrici group	Tricolpopollenites retiformis group	Tricolpopollenites sp. A	Tricolpopollenites belgicus	T. parmularius	Spinaepollis	Tricolpopollenites vegetus	Tricolporopollenites cingulum group	Nyssapollenites kruschi	Ilexpollenites iliacus	Zonocostides ramonae?	Tetracolporopollenites	Tricolpo(ro)pollenites indet./other	Stephanocolporate
South IB2-1a	#REF!	#REF!	#REF!	#REF!	#REF!	#REF!	#REF!	#REF!	#REF!	#REF!		#REF!		#REF!	#REF!		#REF!	#REF!	#REF!	#REF!	#REF!	#REF!	#REF!	#REF!	#REF!	#REF!	#REF!	#REF!		#REF!	#REF!	#REF!	#REF!	#REF!	#REF!	#REF!	#REF!		#REF!	#REF!	#REF!	#REF!	#REF!	#REF!	#REF!	#REF!	#REF!	#REF!
South Seam 1-2	69	3	#REF!	1	4	0	1	26	0	0		1		45	0		1	36	1	0	2	4	4	15	56	2	0	2		1	0	2	1	5	1	5	0		0	1	1	3	8	1	2	1	1	10
South Seam 1-3	189	13	#REF!	2	6	0	1	10	1	0		0		5	0		0	2	0	0	2	1	2	9	57	2	0	1		0	2	0	0	2	0	1	0		1	2	0	1	5	0	0	0	0	10
South Seam 1-4	79	1	#REF!	0	3	0	3	20	1	0		0		22	0		1	28	0	0	5	1	0	11	85	2	5	0		0	6	0	15	1	1	3	0		0	0	0	0	7	1	0	1	0	5
South Seam 1-5	89	5	#REF!	1	1	0	1	18	0	0		0		20	0		1	47	0	0	5	5	4	7	89	3	0	1		1	0	1	1	2	0	2	2		0	0	0	1	0	2	0	1	0	2
South Seam 1-6	62	6	#REF!	58	1	1	16	39	0	5		3		0	0		3	0	1	0	4	4	1	16	11	1	0	5		1	1	0	0	1	1	3	8		0	1	0	1	1	2	11	1	0	14
South Seam 1-7	94	23	#REF!	40	2	0	5	7	0	0		0		8	0		0	9	0	0	1	36	0	9	57	1	3	0		0	0	1	0	0	0	3	1		0	1	0	0	0	0	3	0	0	2
South Seam 1-8	110	34	#REF!	94	1	0	0	34	3	0		0		0	0		0	0	1	0	0	1	0	2	3	1	0	0		0	0	0	0	0	0	0	0		0	0	0	0	2	7	0	0	1	1
South Seam 1-9	116	27	#REF!	95	1	0	12	21	0	4		2		0	0		1	1	1	0	3	102	2	11	40	3	0	0		0	0	1	2	1	1	7	4		1	1	0	0	0	5	3	0	0	6
South Seam 1-10	57	16	#REF!	69	6	0	3	92	1	12		0		0	0		0	1	1	0	4	6	3	6	5	1	0	1		0	0	1	0	1	2	1	6		5	1	1	0	2	15	3	1	0	15
South Seam 1-11	9	10	#REF!	73	10	0	3	17	2	0		0		0	0		0	2	11	0	3	11	4	11	26	7	0	0		0	3	1	2	6	7	10	5		24	3	6	1	4	15	13	2	0	23
South Seam 1-12	1	0	#REF!	8	6	0	2	55	13	1		0		2	5		1	1	2	1	126	3	5	28	3	7	0	1		0	2	1	1	3	13	8	10		1	1	3	1	26	13	3	0	1	61
[truncated: 3 more columns]
